# Supplementary material for: Metallothionein 2A Expression in Cancer-Associated Fibroblasts and Cancer Cells Promotes Esophageal Squamous Cell Carcinoma Progression
Source: Cancers (Basel). 2021 Sep 10;13(18):4552. doi: 10.3390/cancers13184552 (PMC8464741; doi:10.3390/cancers13184552)
Supplement: Supplementary file 1 [file cancers-13-04552-s001.zip]

Archive with 1 entries (1 files):
- cancers-1345721-Suppl-New.pdf
